# Supplementary material for: Evaluative Processing of Food Images: A Conditional Role for Viewing in Preference Formation
Source: Front Psychol. 2018 Jun 11;9:936. doi: 10.3389/fpsyg.2018.00936 (PMC6004500; doi:10.3389/fpsyg.2018.00936)
Supplement: DATA SHEET S1 — Complete data set for the present study, organized in 8 Data Sheets: SPN_exp, Self-Paced Non-Exclusive Evaluation exposure duration; SPN_gaz, Self-Paced Non-Exclusive Evaluation actual viewing time; TCN_exp, Time-Controlled Non-Exclusive Evaluation exposure duration; TCN_gaz, Time-Controlled Non-Exclusive Evaluation actual viewing time; SPE_exp, Self-Paced Exclusive Evaluation exposure duration; SPE_gaz, Self-Paced Exclusive Evaluation actual viewing time; TCE_exp, Time-Controlled Exclusive Evaluation exposure duration; TCE_gaz, Time-Controlled Exclusive Evaluation actual viewing time. [file Data_Sheet_1.XLSX]

## Sheet: SPN_exp
SPN_exp	Self-Paced Non-Exclusive Evaluation			Exposure Duration
Rating 1	Rating 2	Rating 3	Rating 4	Rating 5
2.12902	2.47124	3.13815	2.60818	2.78881
2.56846	2.91285	2.44687	3.01851	2.18871
2.15337	2.43552	3.6283	2.90413	2.01408
2.29835	2.96639	2.82628	2.49126	2.55312
2.96916	2.73607	2.7657	2.17655	2.48793
2.16053	2.9147	2.64784	2.73577	2.67657
2.28903	2.52726	3.00218	2.92977	2.38717
3.20946	3.00279	2.30197	2.4486	2.17259
3.01614	2.95272	2.51276	2.28251	2.37127
2.67333	3.10205	2.48039	2.56001	2.31963
1.70013	2.72628	3.45382	2.79925	2.45592
2.91552	5.22883	3.19321	1.83437	0.0365297
2.82158	2.40596	2.77314	3.16067	1.97406
2.72141	4.2375	3.09851	2.02109	1.0569
2.36879	3.91935	2.34035	2.07541	2.4315
4.21462	3.37135	2.15915	1.74332	1.64696
3.89971	2.75256	2.4411	2.30626	1.73577
2.08629	5.04516	2.43213	1.91347	1.65835
2.29501	2.82389	2.83683	2.54134	2.63833
2.13032	3.5875	2.30368	2.73174	2.38216
2.91941	2.56821	2.71621	2.41819	2.51339
2.68853	2.60533	2.34035	2.80334	2.69785
3.50632	2.15102	2.10441	1.86732	3.50632
4.01755	2.88889	2.20547	2.48579	1.53771
2.92922	2.72262	2.70059	2.47625	2.30673
1.5505	2.19042	2.64072	3.12631	3.62745
3.43837	2.09578	2.06461	2.09828	3.43837
2.70318	2.6105	2.66687	2.75363	2.40124
1.77867	2.66034	2.39934	2.46311	3.83394
2.18202	2.19062	2.4079	2.92411	3.43076
1.19072	3.85104	2.27217	1.90947	3.912
2.49818	3.07242	3.66698	1.93574	1.9621
2.59867	2.70421	2.51394	2.70632	2.61227
2.82085	2.71896	2.54197	2.79336	2.26026
2.53572	4.47542	2.50379	2.24532	1.37515
2.2826	2.88223	4.1187	2.89242	0.95946
1.52578	3.48446	2.9105	2.44709	2.76758
2.404	1.81524	4.10846	2.99312	1.81457
2.47912	2.41174	2.90759	2.91122	2.42573
2.08544	2.20045	3.50729	2.41362	2.92859
2.84666	3.4019	2.45084	2.28801	2.14799
2.98997	2.90797	2.74402	2.50333	1.99012
2.45349	3.63259	2.93635	2.71108	1.40189
2.54147	2.65536	2.84932	2.57544	2.51382
2.69486	3.90435	3.17057	1.96393	1.40168
2.36366	3.50559	2.62427	2.69342	1.94847
3.31239	2.31172	2.8386	2.33309	2.33961
2.40724	2.55779	3.04388	2.71221	2.41427
2.47041	2.61379	2.67307	2.73442	2.64371
3.18368	2.42264	2.6052	2.65419	2.26969
2.78748	2.51821	2.81362	2.60952	2.40657
2.26771	2.21616	2.50076	3.12356	3.02722
2.26414	4.21621	2.2238	2.21474	2.21651
3.33008	2.44996	2.18982	2.48225	2.68329
2.1517	2.55753	3.08039	3.04647	2.2993
2.3343	3.51783	2.95293	2.37182	1.95853
2.14611	2.91611	3.44237	2.76656	1.86426
2.30719	2.89816	2.72634	2.705	2.49871
2.21722	2.74924	2.97199	2.7871	2.40986
2.90454	2.30655	2.68535	2.26032	2.97865
3.10621	2.59318	2.65552	2.58163	2.19886
3.48008	2.70824	2.50012	2.38295	2.06401
1.69808	3.46682	2.36645	3.70529	1.89875
3.56377	2.26891	2.55141	2.48159	2.26973
2.34664	2.47126	2.90547	3.01151	2.40052
2.97533	3.05525	2.83186	2.42444	1.84852
2.97649	2.90667	2.62864	2.42367	2.19994
1.83067	2.61002	3.64361	3.25982	1.79128
2.58799	2.66763	2.60845	2.77362	2.49771
2.91359	2.76655	2.60656	2.67175	2.17695
2.55256	2.51904	2.64618	3.03941	2.37821
2.06041	4.67443	3.257	1.97545	1.16813
4.46527	2.62423	1.87992	2.00601	2.15997
2.73087	2.19249	2.6042	2.67108	2.93677
4.59993	2.28959	2.13441	2.04852	2.06295
2.69955	2.4151	2.67673	2.83318	2.51084
0.611374	3.54865	3.96352	3.99023	2.24437
1.59294	2.85479	3.88243	2.47336	2.33189

## Sheet: SPN_gaz
SPN_gaz	Self-Paced Non-Exclusive Evaluation			Actual Viewing Time
Rating 1	Rating 2	Rating 3	Rating 4	Rating 5
2.01258	3.11002	1.93341	1.83125	1.61154
1.89603	2.26775	3.51943	2.33677	0.478811
2.17412	2.4386	2.11745	1.75376	2.01487
1.5184	1.40517	3.60829	2.55174	1.4152
1.9614	1.88409	2.37643	2.38173	1.89514
1.63357	1.62357	2.89997	1.9317	2.40999
2.21146	2.77952	1.94025	1.8061	1.76146
2.47757	2.34584	2.21878	1.99007	1.46652
1.91367	3.02677	2.32082	2.22783	1.0097
1.86346	2.14888	2.34494	2.10096	2.04055
2.23553	3.00245	2.51488	1.58066	1.16527
1.89594	2.93344	2.07844	2.12928	1.46169
2.48222	1.91433	2.40353	1.91781	1.78091
1.89106	2.03023	2.5107	2.17593	1.89088
1.90469	2.13494	2.12552	2.20396	2.12969
2.69822	1.981	2.16434	2.14665	1.50858
2.17791	2.12624	2.22505	2.01806	1.95152
1.62195	1.8622	1.97397	2.45159	2.58909
1.82064	3.31045	1.80342	1.81389	1.7504
3.51994	1.58244	1.47735	1.78853	2.13054
1.2596	2.14618	2.61276	2.59935	1.8809
2.07993	2.70594	2.31346	1.93157	1.4679
2.19003	2.33586	2.5005	1.9678	1.50461
1.65823	2.4606	2.22044	2.21079	1.94874
1.80508	2.12326	2.39581	2.28028	1.89437
2.41901	1.93289	2.17456	1.75373	2.21861
2.53247	2.13303	2.04445	2.1297	1.65914
2.19987	2.26154	2.10623	2.01987	1.91128
1.28337	2.60212	1.8526	3.27102	1.48969
3.03131	1.7702	1.9829	1.93686	1.77753
2.03422	2.04949	2.3457	2.5108	1.55858
2.13633	2.4128	2.40081	2.01808	1.53078
2.46153	2.36153	2.01709	1.97681	1.68184
1.4371	2.10661	2.995	2.62952	1.33057
2.07102	2.12935	2.09368	2.16707	2.03768
2.24079	2.16301	2.09059	2.12474	1.87967
2.15525	2.00005	2.18599	2.22909	1.92842
1.66089	3.88827	2.57098	1.55111	0.827555
4.10423	2.03201	1.37769	1.43896	1.5459
2.00033	1.66169	2.01878	2.18433	2.63366
4.12425	1.81453	1.471	1.44394	1.64508
2.26915	2.00697	2.02909	2.35778	1.83581
0.825752	2.94207	3.19622	3.26992	1.91633
1.60656	2.29061	2.70349	1.98573	1.9124

## Sheet: TCN_exp
TCN_exp	Time-Controlled Non-Exclusive Evaluation			Exposure Duration
Rating 1	Rating 2	Rating 3	Rating 4	Rating 5
4.79671	5.39755	3.511	5.23481	3.70147
5.61043	4.37966	3.85367	4.18735	4.61043
5.01671	4.51671	3.65913	4.06865	5.38034
4.28791	3.89752	4.10467	5.75467	4.59677
4.08149	4.45649	4.80024	4.55517	4.74815
2.97784	5.11019	4.47784	4.74784	5.32784
5.33797	4.17131	4.8968	3.93321	4.30226
4.11213	4.67463	4.47577	4.01689	5.36213
1.58109	4.33109	5.10886	4.91442	6.70609
4.40751	5.21704	5.00751	4.49085	3.51863
4.65643	3.74195	4.56695	4.55926	5.11695
5.94067	3.8354	4.51209	4.98414	3.36924
5.45469	4.08802	3.85469	5.20763	4.03651
4.97823	5.09499	4.84499	5.27833	2.44499
4.25046	4.66713	4.00046	4.32304	5.40046
4.90093	3.86769	4.51055	5.43912	3.92325
4.21316	4.8322	4.62225	5.04649	3.92744
4.57547	4.57547	4.34223	4.59395	4.55442
2.57508	6.26258	4.41718	5.4783	3.90841
5.943	3.60967	4.51057	4.63531	3.943
5.8069	4.07357	4.07006	4.45555	4.23547
3.75974	4.75386	4.05386	4.20771	5.86636
4.61741	4.08417	4.30292	5.01965	4.61741
4.95517	4.34333	4.60959	4.76439	3.96906
4.6945	4.38497	4.47611	5.39147	3.6945
4.70065	4.57245	4.39762	4.79398	4.17684
3.94095	4.57731	4.31831	4.86403	4.94095
3.95201	4.65656	5.04072	4.84907	4.14319
3.9005	4.38463	4.85606	4.54429	4.95606
4.74851	4.17275	5.19295	4.44548	4.08184
4.19318	6.15993	4.27532	3.81993	4.19318
4.65013	4.37807	4.91402	4.45991	4.23941
4.35918	4.60705	3.23899	5.71816	4.71816
3.62051	4.89523	4.81098	4.71574	4.59908
2.61746	3.71746	5.49246	4.87672	5.93746
5.16918	5.06918	3.728	4.26918	4.40602
2.76515	3.19372	5.58658	5.58094	5.51515
4.73028	3.69704	4.92431	4.65537	4.63454
4.25025	4.40177	4.46844	4.76844	4.75265
4.21145	4.21566	3.89566	5.28027	5.03851
4.48927	5.28937	4.32746	4.67032	3.86512
4.42707	5.69383	4.1211	4.77844	3.6211
3.63515	4.27801	5.46849	4.7914	4.46849
4.59062	4.39071	5.34904	3.68237	4.6288
3.98179	4.5727	4.41513	4.35679	5.31513
6.74731	3.60445	4.53801	4.14731	3.60445
3.26492	5.07445	4.36492	4.67233	5.26492
4.0674	4.82931	5.23407	3.50218	5.00858
5.63495	3.79437	4.51374	4.73019	3.96829
4.81998	4.33746	3.91827	4.79201	4.77383
3.99581	4.45831	5.10633	5.18528	3.89581
4.57032	4.62041	4.43708	4.69093	4.3228
3.63009	5.98724	4.17474	4.36224	4.48724
5.32885	4.51067	4.53718	3.93599	4.32885
4.50004	4.9043	4.60014	4.07025	4.5668
4.36413	4.60097	3.73079	5.08152	4.86413
4.47011	4.66414	4.28687	4.61687	4.60354
4.51657	5.08333	4.14999	4.28333	4.60833
4.65795	5.21152	4.28652	4.08652	4.39902
3.74294	4.74294	5.42152	4.10658	4.62756
3.62911	4.99577	4.16614	4.82141	5.02911
4.84323	5.53553	3.78073	4.38169	4.10037
3.85632	5.99918	4.80369	3.98966	3.99269
4.34202	5.30877	4.45163	4.39701	4.14211
4.06498	4.60783	4.58878	5.31498	4.06498
4.39891	4.22281	4.15514	4.66567	5.199
4.38567	5.25243	4.69858	4.45243	3.85243
6.18739	3.66239	4.37563	3.97489	4.44124
3.95076	4.45076	4.33851	4.61742	5.28409
5.68192	3.89244	4.25335	3.93192	4.88192
3.8993	4.2993	4.92237	4.21358	5.30699
4.58736	4.46593	4.68021	4.49569	4.41236
4.68844	4.48154	4.03219	3.75094	5.68844
5.12156	3.68678	3.63769	3.07394	7.12156
5.61334	3.19228	4.28981	4.05778	5.48834
5.23854	4.44308	4.67035	4.30104	3.98854
4.74438	4.47454	4.68227	4.55641	4.18394
6.71634	4.49412	3.38301	4.33173	3.71634

## Sheet: TCN_gaz
TCN_gaz	Time-Controlled Non-Exclusive Evaluation			Actual Viewing Time
Rating 1	Rating 2	Rating 3	Rating 4	Rating 5
2.28136	2.94636	4.03553	3.57828	4.42003
3.27492	3.04325	3.61561	3.70944	3.61834
2.67293	2.58721	4.05864	3.74486	4.19793
2.88194	2.89908	3.96954	3.76505	3.74596
3.27084	3.23397	3.36175	3.67009	3.72491
3.14156	3.175	2.81596	4.16443	3.96462
3.5828	3.78605	3.29256	3.47673	3.12343
2.68741	4.73789	3.30531	3.73019	2.80076
2.69474	3.16617	4.51511	3.67495	3.21061
3.2793	3.37851	4.30894	2.86623	3.42858
3.14076	3.43748	3.43965	3.38625	3.85743
5.51714	2.69095	3.28032	3.15603	2.61714
2.60843	4.08144	3.31259	3.71583	3.54327
2.88609	3.76942	4.19628	2.4629	3.94687
4.04568	3.35832	3.66277	3.70097	2.49383
3.34588	3.17997	3.20791	3.60194	3.92588
3.25023	3.44856	3.69198	3.83058	3.04023
3.11057	3.64438	3.56604	3.67835	3.26223
2.49122	4.37019	3.34311	3.24102	3.81602
4.58711	3.10302	3.29961	2.90973	3.36211
2.67747	3.97273	3.72905	3.22938	3.65294
3.25859	4.16802	3.09276	3.87943	2.86276
2.84775	3.93838	3.43031	3.65523	3.38989
3.02865	4.10579	3.23097	3.33995	3.5562
3.5509	4.08047	3.23436	3.00878	3.38706
2.42169	3.98835	4.15681	3.05957	3.63515
2.24258	3.95758	3.29906	3.91309	3.84925
3.31377	3.66292	3.29329	3.31035	3.68123
2.8185	4.99112	3.67508	2.91517	2.86169
2.55479	4.35526	3.66597	3.40085	3.2847
3.32578	3.77483	3.59959	3.86298	2.6984
3.20309	3.53809	3.16058	3.46457	3.89523
3.46729	3.83777	3.48508	3.41877	3.05266
5.07662	2.68932	3.25544	2.79037	3.44982
3.27488	3.6471	3.28508	3.45742	3.5971
4.11552	3.06332	3.08558	3.27747	3.71968
3.31162	3.26107	3.63714	3.07615	3.9756
3.56792	3.42054	3.67173	3.43056	3.17083
3.01183	3.55436	3.19256	3.17433	4.3285
3.46811	3.09782	2.78639	2.59113	5.31811
4.19711	3.46955	3.07642	3.18924	3.32924
4.62674	2.97509	3.51272	3.16111	2.9859
3.70186	3.37647	3.58251	3.50161	3.09912
4.72761	3.52761	2.61372	2.93723	3.45539

## Sheet: SPE_exp
SPE_exp	Self-Paced Exclusive Evaluation			Exposure Duration
YES	NO	#chosen	#viewed
3.08193	2.13276	15	54
1.66928	2.16147	15	33
1.95839	1.9329	15	25
1.8234	1.85754	15	45
2.12259	1.20599	15	64
2.62425	1.53221	15	70
1.28905	1.37378	15	22
1.81327	1.37514	15	26
2.21461	2.98118	15	28
1.39146	0.966109	15	76
1.36052	0.822181	15	60
4.48053	4.34212	15	37
1.57597	1.72363	15	38
2.48649	1.7153	15	80
7.83702	6.40425	15	24
4.55311	6.51704	15	20
5.12411	5.50366	15	28
1.7759	1.76518	15	69
4.13207	2.43935	15	62
1.32056	1.15991	14	80
1.96359	2.10873	15	31
1.11591	1.25764	15	52
3.51021	2.51585	15	44
1.58044	1.75994	15	27
1.97584	1.81833	15	34
3.37904	1.91827	14	80
1.31558	0.859806	13	80
1.32938	1.24775	15	71
3.01727	1.43829	6	80
2.54238	2.22765	15	48
3.08471	1.75837	15	34
3.607	2.29692	12	80
1.86505	1.48613	15	79
2.0046	1.41466	15	36
2.44787	2.27278	15	37
2.1216	2.51762	15	30
1.51128	1.39345	15	40
2.37423	2.66369	15	34
3.83647	2.38137	15	80
2.15559	1.79137	14	80
2.62317	2.69666	15	34
1.30632	0.961331	15	43
1.30502	1.15309	15	34
2.82111	0.784123	15	74
3.33646	2.06175	15	53
2.84661	3.17645	15	38
3.29228	3.01642	15	24
1.61868	1.25774	15	37
1.87493	1.75198	15	35
1.78652	1.66473	15	25
1.17061	1.03771	15	47
3.0308	3.21496	11	80
1.38479	1.13295	14	80
2.02763	2.34713	15	43
0.948377	0.587182	10	80
2.51121	2.4682	15	32
2.99119	3.48567	15	37
3.43672	3.43648	15	42
3.38748	2.55064	15	74
2.9465	1.78107	15	36
3.21594	2.75951	15	58
0.784028	0.805342	15	68
2.644	1.92339	15	38
3.57848	2.78972	15	76
2.81469	3.42809	15	28
1.61343	1.11288	15	66
4.1862	4.3573	15	50
2.93531	2.33772	14	80
3.77023	2.16503	15	76
1.52838	1.14516	15	67
5.29015	4.43871	15	64
2.08796	2.09073	14	80
4.92297	3.77288	15	37
1.12956	1.15862	15	50
1.15561	1.2666	15	24
1.69794	2.20562	15	29
1.01441	0.855189	15	39
1.24875	0.745679	15	63

## Sheet: SPE_gaz
SPE_gaz	Self-Paced Exclusive Evaluation			Actual Viewing Time
YES	NO	#chosen	#viewed
2.41333	2.25152	15	37
1.58333	1.78333	15	30
1.50222	1.35333	15	40
2.29444	2.44211	15	34
3.75111	2.29487	15	80
1.7	1.41111	14	80
2.47	2.66053	15	34
1.28889	0.947024	15	43
1.28667	1.11579	15	34
2.52	0.751695	15	74
3.31667	2.03728	15	53
0.756667	0.903623	15	38
2.58889	2.45741	15	24
1.39556	1.125	15	37
1.81667	1.67333	15	35
1.75111	1.64667	15	25
0.953333	0.729688	15	47
2.61061	2.53623	11	80
1.18571	0.921717	14	80
1.77333	2.02798	15	43
0.846667	0.503571	10	80
2.34889	2.35196	15	32
2.54444	2.77045	15	37
3.17444	3.17778	15	42
2.82333	2.21836	15	74
2.63778	1.64524	15	36
2.98222	2.59922	15	58
0.773333	0.786478	15	68
2.39333	1.7529	15	38
2.84333	2.31311	15	76
2.00222	2.39103	15	28
1.51889	1.06928	15	66
3.57333	3.68762	15	50
2.41429	1.88106	14	80
3.21	1.94672	15	76
1.12889	1.03365	15	67
5.20333	4.30816	15	64
1.6631	1.55227	14	80
4.32556	3.26591	15	37
0.955556	1.05476	15	50
0.552222	0.603704	15	24
0.702222	1.03571	15	29
0.84	0.651389	15	39
1.16333	0.564444	15	63

## Sheet: TCE_exp
TCE_exp	Time-Controlled Exclusive Evaluation			Exposure Duration
YES	NO	#chosen	#total viewed
4.26667	4.61111	15	51
4.6	5	15	21
4.8	4.26667	15	30
5.2	4.20833	15	39
5	4.20513	15	54
4.26667	4.67742	15	46
5.33333	4.44444	15	24
4.06667	4.7619	15	36
4.33333	4.54545	15	26
4.75	4.45588	12	80
4.73333	4.28571	15	64
5.46667	3.65	15	35
4.53333	4	15	38
4.26667	4.4918	15	76
5	3.38462	15	28
4.86667	5.71429	15	22
3.6	5.92308	15	28
4.73333	4.53488	15	58
4	4.82	15	65
4.4	4.29412	15	49
4.86667	4.47059	15	32
5.06667	4.26923	15	41
4.46667	4.11111	15	33
4.4	4.54545	15	65
4.13333	3.72727	15	26
4.8	4.11429	15	49
4.73333	4.56863	15	66
4.4	4.35897	15	54
4	4.64407	15	74
4.4	4.57895	15	34
4.93333	4.76923	15	28
3.8	4.75	15	51
4.73333	4.25	15	43
5.73333	4.92308	15	28
4.4	4.6	15	40
5.8	4.56	15	40
4.4	4.92857	15	43
4.33333	4.58537	15	56
5.21429	4.34848	14	80
4.6	4.40741	15	42
4.4	4	15	28
4	4.75676	15	52
4.53333	4.29268	15	56
3.66667	4.5	15	33
4.2	4.16667	15	21
4.8	4.30769	15	28
3.26667	4.6875	15	31
4.33333	4.77778	15	24
4.93333	3.77778	15	24
4.73333	4.5	15	33
4.8	4.89655	15	44
5.4	4.31429	15	50
3.86667	4.69565	15	38
4.46667	4.43103	15	73
5.06667	4.62162	15	52
5	4.32353	15	49
4.5	4.5	14	80
5.53333	4.6	15	43
5.2	3.97561	15	40
4.33333	4.56	15	56
4.8	4.3125	15	40
5.06667	4.48837	15	47
3.86667	5.25	15	58
5.46667	4.05714	15	23
4.13333	4.88636	15	50
5.06667	4.27027	15	59
4.4	4.62903	15	52
3.91667	4.60294	12	74
4.26667	4.93548	15	83
4.93333	4.09259	15	46
5.13333	4.125	15	69
4.6	4.57143	15	31
4.6	4.18182	15	26
5.2	3.91667	15	27
4.8	4.59259	15	42

## Sheet: TCE_gaz
TCE_gaz	Time-Controlled Exclusive Evaluation			Actual Viewing Time
YES	NO	#chosen	#viewed
4.32667	4.544	15	40
4.90333	4.03067	15	40
3.40444	3.71905	15	43
3.82667	4.24593	15	56
4.67024	3.94621	14	80
4.55667	4.32901	15	42
4.28333	3.89231	15	28
3.77444	4.59054	15	52
3.82222	3.41138	15	56
3.56556	4.41944	15	33
3.17444	3.19444	15	21
3.88889	3.25256	15	28
2.69333	3.74687	15	31
3.47333	4.45556	15	24
4.55556	3.51852	15	24
2.79889	2.98981	15	33
4.16444	4.22874	15	44
4.34222	3.26429	15	50
3.43889	4.15145	15	38
3.99556	3.50086	15	73
4.54222	4.36486	15	52
4.68778	3.95245	15	49
3.95714	4.0553	14	80
5.30444	4.36067	15	43
4.70222	3.77764	15	40
4.19667	4.392	15	56
4.57111	4.08438	15	40
4.09667	3.58023	15	47
2.60333	3.90417	15	58
5.20667	3.8519	15	23
3.44333	4.11591	15	50
3.91	3.30045	15	59
3.92333	4.02366	15	52
3.32361	3.51471	12	74
4.15222	4.66183	15	83
3.30222	2.67901	15	46
3.82222	3.02083	15	69
4.08333	4.0369	15	31
3.02667	2.13182	15	26
2.08444	1.375	15	27
3.20556	2.6321	15	42
